# Supplementary material for: Genotyping-By-Sequencing (GBS) Detects Genetic Structure and Confirms Behavioral QTL in Tame and Aggressive Foxes (Vulpes vulpes)
Source: PLoS One. 2015 Jun 10;10(6):e0127013. doi: 10.1371/journal.pone.0127013 (PMC4465646; doi:10.1371/journal.pone.0127013)
Supplement: S4 Table — (XLSX) [file pone.0127013.s009.xlsx]

## Sheet: Sheet1
Dog chromosome	Position in dog genome (CanFam3)	SNP ID	Allele 1	Allele 2
1	317893	S1_317893	C	T
1	393417	S1_393417	G	A
1	393445	S1_393445	A	C
1	1080817	S1_1080817	C	T
1	1110521	S1_1110521	A	C
1	1176092	S1_1176092	C	G
1	1240221	S1_1240221	C	T
1	1673747	S1_1673747	A	G
1	1856150	S1_1856150	A	G
1	1873137	S1_1873137	-	A
1	1946119	S1_1946119	A	C
1	1993249	S1_1993249	A	G
1	2152123	S1_2152123	T	G
1	2442311	S1_2442311	G	T
1	2442312	S1_2442312	T	-
1	2442313	S1_2442313	-	T
1	2442322	S1_2442322	A	T
1	2442324	S1_2442324	G	T
1	2442349	S1_2442349	A	T
1	2442356	S1_2442356	G	C
1	2442368	S1_2442368	C	G
1	2442369	S1_2442369	A	-
1	2510258	S1_2510258	T	C
1	2604958	S1_2604958	T	C
1	2921252	S1_2921252	T	G
1	3188440	S1_3188440	A	G
1	3502536	S1_3502536	A	T
1	3642423	S1_3642423	A	C
1	3642639	S1_3642639	A	C
1	3661388	S1_3661388	A	G
1	3709009	S1_3709009	T	C
1	3709024	S1_3709024	C	T
1	4008610	S1_4008610	T	C
1	4074217	S1_4074217	T	G
1	4074671	S1_4074671	-	T
1	4139673	S1_4139673	-	C
1	4139678	S1_4139678	G	T
1	4139716	S1_4139716	G	-
1	4181054	S1_4181054	-	C
1	4181061	S1_4181061	T	-
1	4374600	S1_4374600	G	C
1	4387314	S1_4387314	G	T
1	4587470	S1_4587470	A	C
1	5069997	S1_5069997	G	A
1	5119662	S1_5119662	T	C
1	5119870	S1_5119870	T	C
1	5525516	S1_5525516	T	C
1	5525654	S1_5525654	-	A
1	5525655	S1_5525655	A	-
1	5525674	S1_5525674	-	T
1	5525675	S1_5525675	T	-
1	5839996	S1_5839996	C	A
1	5839997	S1_5839997	A	C
1	5839998	S1_5839998	A	C
1	5844201	S1_5844201	T	G
1	5886133	S1_5886133	-	G
1	5886148	S1_5886148	A	-
1	5924521	S1_5924521	A	-
1	5924540	S1_5924540	-	A
1	5934902	S1_5934902	-	T
1	5934903	S1_5934903	T	-
1	5935248	S1_5935248	T	C
1	6317368	S1_6317368	A	T
1	6341431	S1_6341431	A	G
1	6406690	S1_6406690	T	G
1	6617470	S1_6617470	C	G
1	6628346	S1_6628346	T	-
1	6628366	S1_6628366	-	A
1	6628383	S1_6628383	-	T
1	6628384	S1_6628384	T	-
1	6633536	S1_6633536	G	A
1	6779276	S1_6779276	T	C
1	6809987	S1_6809987	A	T
1	6813879	S1_6813879	A	-
1	6813880	S1_6813880	A	-
1	6813905	S1_6813905	A	T
1	6813909	S1_6813909	-	T
1	6813910	S1_6813910	-	G
1	7012620	S1_7012620	T	C
1	7012621	S1_7012621	G	C
1	7012622	S1_7012622	A	T
1	7012670	S1_7012670	A	C
1	7078883	S1_7078883	-	T
1	7078890	S1_7078890	G	C
1	7078928	S1_7078928	C	-
1	7078957	S1_7078957	-	A
1	7078958	S1_7078958	-	A
1	7078967	S1_7078967	A	-
1	7078968	S1_7078968	T	-
1	7123440	S1_7123440	C	A
1	7123517	S1_7123517	T	A
1	7245158	S1_7245158	A	G
1	7359120	S1_7359120	T	C
1	7570181	S1_7570181	A	G
1	7570209	S1_7570209	A	G
1	7606401	S1_7606401	C	T
1	7630778	S1_7630778	T	C
1	7692322	S1_7692322	C	G
1	7736225	S1_7736225	A	G
1	7736226	S1_7736226	A	G
1	7863018	S1_7863018	C	T
1	8439316	S1_8439316	A	C
1	8781616	S1_8781616	G	C
1	8855786	S1_8855786	-	T
1	8855787	S1_8855787	-	G
1	8855804	S1_8855804	A	-
1	8855805	S1_8855805	T	-
1	8892859	S1_8892859	G	A
1	8935246	S1_8935246	C	T
1	9034299	S1_9034299	G	A
1	9161947	S1_9161947	A	T
1	9203597	S1_9203597	T	G
1	9221544	S1_9221544	C	A
1	9518363	S1_9518363	T	C
1	9724078	S1_9724078	A	T
1	10012834	S1_10012834	C	G
1	10012857	S1_10012857	-	T
1	10012858	S1_10012858	T	-
1	10012866	S1_10012866	T	-
1	10012867	S1_10012867	T	-
1	10012868	S1_10012868	T	-
1	10012888	S1_10012888	C	-
1	10012889	S1_10012889	-	A
1	10012890	S1_10012890	-	A
1	10017767	S1_10017767	A	G
1	10032533	S1_10032533	A	G
1	10032607	S1_10032607	C	A
1	10032823	S1_10032823	G	T
1	10032842	S1_10032842	A	G
1	10070928	S1_10070928	-	A
1	10070941	S1_10070941	A	-
1	10114943	S1_10114943	G	C
1	10120043	S1_10120043	T	C
1	10120198	S1_10120198	T	C
1	10232184	S1_10232184	A	G
1	10248503	S1_10248503	G	A
1	10252607	S1_10252607	T	A
1	10317731	S1_10317731	A	C
1	10317778	S1_10317778	T	C
1	10394171	S1_10394171	A	G
1	10449250	S1_10449250	T	C
1	10617678	S1_10617678	T	C
1	10649079	S1_10649079	A	G
1	10689379	S1_10689379	A	G
1	10739443	S1_10739443	A	G
1	10836681	S1_10836681	T	C
1	10868665	S1_10868665	-	T
1	10868689	S1_10868689	A	-
1	10876528	S1_10876528	A	G
1	11085425	S1_11085425	T	G
1	11129826	S1_11129826	T	C
1	11129877	S1_11129877	T	G
1	11129924	S1_11129924	-	A
1	11129925	S1_11129925	A	-
1	11129933	S1_11129933	A	G
1	11159712	S1_11159712	C	G
1	11366424	S1_11366424	T	A
1	11366433	S1_11366433	G	C
1	11526450	S1_11526450	T	A
1	11526724	S1_11526724	A	C
1	11526747	S1_11526747	T	C
1	11598732	S1_11598732	T	A
1	11598750	S1_11598750	G	T
1	11652340	S1_11652340	C	T
1	11743258	S1_11743258	T	G
1	11743278	S1_11743278	G	T
1	11832395	S1_11832395	G	C
1	11832397	S1_11832397	C	T
1	11832399	S1_11832399	T	A
1	11832401	S1_11832401	G	A
1	11832402	S1_11832402	A	C
1	11906188	S1_11906188	A	T
1	12075707	S1_12075707	A	G
1	12175935	S1_12175935	A	C
1	12175937	S1_12175937	T	C
1	12228392	S1_12228392	G	A
1	12432327	S1_12432327	T	-
1	12432338	S1_12432338	G	-
1	12432341	S1_12432341	C	A
1	12432349	S1_12432349	T	A
1	12432354	S1_12432354	C	A
1	12432355	S1_12432355	T	-
1	12432357	S1_12432357	-	A
1	12432557	S1_12432557	A	G
1	12514624	S1_12514624	T	C
1	12573671	S1_12573671	T	C
1	12665732	S1_12665732	T	G
1	12836987	S1_12836987	A	G
1	12961345	S1_12961345	C	T
1	12961486	S1_12961486	A	G
1	12967427	S1_12967427	T	A
1	12981822	S1_12981822	T	A
1	12981853	S1_12981853	T	C
1	13026106	S1_13026106	-	C
1	13026107	S1_13026107	A	C
1	13026134	S1_13026134	C	-
1	13026135	S1_13026135	A	-
1	13057270	S1_13057270	T	C
1	13122806	S1_13122806	C	T
1	13132380	S1_13132380	A	C
1	13132416	S1_13132416	C	G
1	13180959	S1_13180959	A	C
1	13182207	S1_13182207	T	C
1	13216325	S1_13216325	C	G
1	13272047	S1_13272047	A	G
1	13319906	S1_13319906	A	G
1	13510059	S1_13510059	T	G
1	13522182	S1_13522182	T	C
1	13569381	S1_13569381	T	C
1	13569383	S1_13569383	A	G
1	13707178	S1_13707178	T	C
1	13707207	S1_13707207	A	T
1	14095496	S1_14095496	-	G
1	14095548	S1_14095548	T	-
1	14118731	S1_14118731	T	G
1	14130419	S1_14130419	T	C
1	14130601	S1_14130601	A	C
1	14133884	S1_14133884	T	G
1	14151358	S1_14151358	-	G
1	14151405	S1_14151405	A	-
1	14310956	S1_14310956	T	C
1	14310962	S1_14310962	C	T
1	14467980	S1_14467980	A	G
1	14468139	S1_14468139	A	G
1	14586007	S1_14586007	C	T
1	14586377	S1_14586377	-	C
1	14586401	S1_14586401	T	A
1	14586405	S1_14586405	T	A
1	14586429	S1_14586429	A	-
1	14686996	S1_14686996	C	T
1	14687139	S1_14687139	T	C
1	14689625	S1_14689625	G	A
1	14707336	S1_14707336	G	C
1	14707430	S1_14707430	A	G
1	14707939	S1_14707939	C	T
1	14785447	S1_14785447	A	G
1	14785572	S1_14785572	A	G
1	14785603	S1_14785603	T	C
1	14988070	S1_14988070	A	-
1	14988071	S1_14988071	-	A
1	14988072	S1_14988072	-	A
1	14988090	S1_14988090	T	-
1	14988091	S1_14988091	A	-
1	14988092	S1_14988092	-	A
1	14988459	S1_14988459	T	G
1	15008420	S1_15008420	C	G
1	15008635	S1_15008635	G	C
1	15095391	S1_15095391	G	-
1	15095399	S1_15095399	G	-
1	15095400	S1_15095400	A	-
1	15095401	S1_15095401	-	A
1	15095411	S1_15095411	A	G
1	15095440	S1_15095440	A	-
1	15095441	S1_15095441	-	C
1	15095442	S1_15095442	-	G
1	15227139	S1_15227139	A	C
1	15324454	S1_15324454	T	G
1	15343866	S1_15343866	T	C
1	15345010	S1_15345010	A	-
1	15345044	S1_15345044	-	A
1	15461212	S1_15461212	T	G
1	15499819	S1_15499819	T	G
1	15543953	S1_15543953	G	A
1	15706424	S1_15706424	T	C
1	15832671	S1_15832671	G	T
1	16195204	S1_16195204	C	A
1	16375974	S1_16375974	T	C
1	16376135	S1_16376135	A	C
1	16423916	S1_16423916	T	-
1	16423954	S1_16423954	T	G
1	16423962	S1_16423962	A	T
1	16423976	S1_16423976	-	A
1	16424094	S1_16424094	A	C
1	16424108	S1_16424108	A	T
1	16425309	S1_16425309	T	C
1	16425319	S1_16425319	A	G
1	16425564	S1_16425564	A	G
1	16496200	S1_16496200	G	A
1	16496277	S1_16496277	-	A
1	16496298	S1_16496298	G	-
1	16580182	S1_16580182	G	A
1	16580205	S1_16580205	G	T
1	16580372	S1_16580372	T	C
1	16580376	S1_16580376	C	T
1	16730174	S1_16730174	C	T
1	16732950	S1_16732950	-	T
1	16732963	S1_16732963	G	A
1	16733002	S1_16733002	T	-
1	16733003	S1_16733003	G	-
1	16742407	S1_16742407	-	G
1	16742408	S1_16742408	-	C
1	16742424	S1_16742424	T	-
1	16742425	S1_16742425	C	-
1	16905151	S1_16905151	T	G
1	17178101	S1_17178101	C	T
1	17324941	S1_17324941	T	A
1	17423645	S1_17423645	A	C
1	17423822	S1_17423822	A	T
1	17531419	S1_17531419	G	A
1	17587508	S1_17587508	G	A
1	17790237	S1_17790237	T	A
1	17852414	S1_17852414	G	A
1	17852423	S1_17852423	G	T
1	18085411	S1_18085411	T	-
1	18085430	S1_18085430	-	T
1	18131079	S1_18131079	T	G
1	18168242	S1_18168242	A	G
1	18343883	S1_18343883	T	G
1	18343885	S1_18343885	A	C
1	18428351	S1_18428351	T	C
1	18541611	S1_18541611	C	T
1	18612442	S1_18612442	T	G
1	18923751	S1_18923751	C	A
1	18923771	S1_18923771	T	C
1	19106070	S1_19106070	G	-
1	19106082	S1_19106082	-	G
1	19188975	S1_19188975	C	T
1	19189256	S1_19189256	G	A
1	19193081	S1_19193081	T	G
1	19193083	S1_19193083	A	T
1	19193126	S1_19193126	A	G
1	19193173	S1_19193173	A	T
1	19193186	S1_19193186	G	A
1	19242599	S1_19242599	G	A
1	19242617	S1_19242617	T	C
1	19248746	S1_19248746	T	G
1	19279562	S1_19279562	-	T
1	19279576	S1_19279576	T	-
1	19722076	S1_19722076	T	G
1	19725782	S1_19725782	C	T
1	19802473	S1_19802473	C	A
1	19842247	S1_19842247	C	T
1	19842318	S1_19842318	T	A
1	19842553	S1_19842553	G	A
1	19842648	S1_19842648	A	C
1	19958660	S1_19958660	T	C
1	20050516	S1_20050516	G	A
1	20050604	S1_20050604	G	A
1	20078391	S1_20078391	A	-
1	20078424	S1_20078424	-	A
1	20157615	S1_20157615	A	C
1	20172229	S1_20172229	C	T
1	20306584	S1_20306584	T	G
1	20765395	S1_20765395	A	G
1	20848999	S1_20848999	G	A
1	20849071	S1_20849071	T	C
1	20884905	S1_20884905	T	C
1	20899769	S1_20899769	C	T
1	20902621	S1_20902621	C	A
1	20919090	S1_20919090	A	-
1	20919096	S1_20919096	-	G
1	20919099	S1_20919099	G	A
1	21207856	S1_21207856	G	A
1	21418283	S1_21418283	G	A
1	21620424	S1_21620424	T	C
1	21773667	S1_21773667	C	A
1	21787845	S1_21787845	T	C
1	21796022	S1_21796022	G	A
1	21796762	S1_21796762	A	G
1	21796769	S1_21796769	T	C
1	21833839	S1_21833839	T	C
1	21845836	S1_21845836	A	G
1	21845855	S1_21845855	T	C
1	21845865	S1_21845865	A	-
1	21845896	S1_21845896	G	T
1	21845897	S1_21845897	G	T
1	21845913	S1_21845913	-	A
1	21875776	S1_21875776	T	C
1	21887689	S1_21887689	T	C
1	21893712	S1_21893712	G	C
1	21893722	S1_21893722	A	G
1	21965836	S1_21965836	A	G
1	22064077	S1_22064077	A	G
1	22064107	S1_22064107	C	T
1	22076357	S1_22076357	A	-
1	22076399	S1_22076399	-	A
1	22076516	S1_22076516	-	G
1	22076537	S1_22076537	T	-
1	22106132	S1_22106132	C	T
1	22135058	S1_22135058	A	G
1	22175665	S1_22175665	C	T
1	22252819	S1_22252819	A	G
1	22266101	S1_22266101	T	C
1	22266132	S1_22266132	T	C
1	22296311	S1_22296311	A	C
1	22303247	S1_22303247	A	G
1	22354925	S1_22354925	-	C
1	22354939	S1_22354939	C	-
1	22355070	S1_22355070	A	G
1	22377959	S1_22377959	T	C
1	22427674	S1_22427674	C	T
1	22429518	S1_22429518	A	G
1	22438614	S1_22438614	C	T
1	22451817	S1_22451817	A	G
1	22451987	S1_22451987	A	C
1	22529204	S1_22529204	G	C
1	22573199	S1_22573199	T	C
1	22583747	S1_22583747	G	A
1	22583911	S1_22583911	A	C
1	22583923	S1_22583923	T	C
1	22583925	S1_22583925	A	G
1	22603770	S1_22603770	T	C
1	22603960	S1_22603960	T	C
1	22603981	S1_22603981	A	C
1	22621805	S1_22621805	T	C
1	22621956	S1_22621956	T	C
1	22696027	S1_22696027	T	G
1	22814771	S1_22814771	C	T
1	22814922	S1_22814922	C	A
1	22814928	S1_22814928	A	T
1	22817257	S1_22817257	-	C
1	22817283	S1_22817283	C	-
1	22931197	S1_22931197	T	G
1	22931449	S1_22931449	A	C
1	22942172	S1_22942172	T	G
1	22969695	S1_22969695	C	T
1	23044558	S1_23044558	-	G
1	23044615	S1_23044615	C	-
1	23091972	S1_23091972	G	A
1	23092103	S1_23092103	C	T
1	23092131	S1_23092131	C	T
1	23099365	S1_23099365	A	G
1	23118166	S1_23118166	G	A
1	23118207	S1_23118207	C	T
1	23180927	S1_23180927	T	C
1	23303690	S1_23303690	A	G
1	23303889	S1_23303889	T	A
1	23388637	S1_23388637	T	C
1	23558612	S1_23558612	A	G
1	23886447	S1_23886447	G	T
1	23886461	S1_23886461	T	C
1	23886467	S1_23886467	T	G
1	24440508	S1_24440508	G	A
1	24440517	S1_24440517	A	-
1	24440549	S1_24440549	-	A
1	24494855	S1_24494855	T	C
1	24682889	S1_24682889	C	T
1	24682901	S1_24682901	A	G
1	24904154	S1_24904154	A	G
1	25083685	S1_25083685	C	T
1	25515693	S1_25515693	T	A
1	25619893	S1_25619893	A	C
1	25635130	S1_25635130	A	C
1	25783244	S1_25783244	C	T
1	26163399	S1_26163399	G	A
1	26287094	S1_26287094	T	-
1	26287108	S1_26287108	-	T
1	26350426	S1_26350426	A	T
1	26404206	S1_26404206	T	C
1	26577141	S1_26577141	G	A
1	26758236	S1_26758236	C	T
1	27136896	S1_27136896	T	C
1	27162429	S1_27162429	A	G
1	27165073	S1_27165073	G	-
1	27165074	S1_27165074	-	G
1	27165096	S1_27165096	-	A
1	27165116	S1_27165116	T	C
1	27209890	S1_27209890	-	C
1	27209919	S1_27209919	G	-
1	27330966	S1_27330966	A	C
1	27748310	S1_27748310	A	-
1	27748337	S1_27748337	-	T
1	27748494	S1_27748494	A	C
1	27761499	S1_27761499	A	G
1	27889090	S1_27889090	-	A
1	27889091	S1_27889091	-	A
1	27889111	S1_27889111	A	C
1	27889114	S1_27889114	A	C
1	27889137	S1_27889137	T	-
1	27889138	S1_27889138	T	-
1	27996642	S1_27996642	G	A
1	28248943	S1_28248943	A	C
1	28248944	S1_28248944	A	C
1	28362559	S1_28362559	A	G
1	28397376	S1_28397376	T	C
1	28399491	S1_28399491	A	G
1	28798579	S1_28798579	G	-
1	28798580	S1_28798580	A	-
1	28798581	S1_28798581	C	-
1	28798582	S1_28798582	A	-
1	29076358	S1_29076358	G	A
1	29270127	S1_29270127	G	A
1	29355740	S1_29355740	A	C
1	29780260	S1_29780260	A	G
1	29860796	S1_29860796	A	G
1	29861121	S1_29861121	A	C
1	30055018	S1_30055018	C	T
1	30419609	S1_30419609	G	A
1	30538580	S1_30538580	A	G
1	30590183	S1_30590183	A	G
1	30590224	S1_30590224	T	C
1	30773817	S1_30773817	G	A
1	30773829	S1_30773829	G	A
1	30773837	S1_30773837	T	C
1	30837502	S1_30837502	-	T
1	30837510	S1_30837510	G	-
1	30837525	S1_30837525	A	-
1	31228622	S1_31228622	G	-
1	31228626	S1_31228626	-	T
1	31263137	S1_31263137	T	-
1	31263195	S1_31263195	-	G
1	31263409	S1_31263409	A	G
1	31618094	S1_31618094	A	T
1	31762803	S1_31762803	T	C
1	31777036	S1_31777036	C	A
1	31969585	S1_31969585	C	T
1	32061842	S1_32061842	G	A
1	32420570	S1_32420570	T	C
1	32614398	S1_32614398	C	T
1	32671590	S1_32671590	T	A
1	32797537	S1_32797537	A	G
1	32937181	S1_32937181	C	T
1	33046292	S1_33046292	C	T
1	33149149	S1_33149149	A	G
1	33177765	S1_33177765	T	A
1	33232877	S1_33232877	G	A
1	33523384	S1_33523384	G	A
1	33523790	S1_33523790	T	C
1	33523855	S1_33523855	T	-
1	33523856	S1_33523856	-	T
1	33523872	S1_33523872	A	G
1	33582000	S1_33582000	T	G
1	33589830	S1_33589830	C	T
1	33658120	S1_33658120	A	C
1	33797149	S1_33797149	G	A
1	33797179	S1_33797179	C	T
1	33801712	S1_33801712	A	G
1	33801925	S1_33801925	G	A
1	33801952	S1_33801952	T	C
1	33957394	S1_33957394	T	C
1	33988362	S1_33988362	A	G
1	34529174	S1_34529174	A	G
1	34529197	S1_34529197	A	T
1	34921230	S1_34921230	A	C
1	34921235	S1_34921235	T	C
1	34954500	S1_34954500	T	C
1	34966582	S1_34966582	A	-
1	34966583	S1_34966583	-	A
1	34966633	S1_34966633	A	T
1	35042982	S1_35042982	A	C
1	35043006	S1_35043006	A	C
1	35095768	S1_35095768	T	G
1	35117396	S1_35117396	T	C
1	35117434	S1_35117434	T	G
1	35117458	S1_35117458	A	G
1	35117460	S1_35117460	-	A
1	35121687	S1_35121687	T	G
1	35198399	S1_35198399	T	C
1	35257501	S1_35257501	G	C
1	35295884	S1_35295884	T	C
1	35480682	S1_35480682	-	A
1	35480683	S1_35480683	C	-
1	35480684	S1_35480684	A	-
1	35480717	S1_35480717	A	C
1	35480741	S1_35480741	C	-
1	35480742	S1_35480742	-	C
1	35634791	S1_35634791	T	C
1	35944657	S1_35944657	A	G
1	36166965	S1_36166965	C	T
1	36355602	S1_36355602	A	G
1	36355823	S1_36355823	-	T
1	36355824	S1_36355824	-	T
1	36355825	S1_36355825	A	-
1	36355849	S1_36355849	C	-
1	36355850	S1_36355850	-	T
1	36355851	S1_36355851	T	-
1	36355852	S1_36355852	T	-
1	36388669	S1_36388669	A	G
1	36432420	S1_36432420	T	C
1	36522438	S1_36522438	T	A
1	36522850	S1_36522850	A	G
1	36558060	S1_36558060	C	T
1	36636995	S1_36636995	G	C
1	36696101	S1_36696101	A	G
1	36803827	S1_36803827	A	G
1	36803839	S1_36803839	A	G
1	36834927	S1_36834927	C	T
1	36876484	S1_36876484	T	C
1	36937134	S1_36937134	A	T
1	36995230	S1_36995230	T	C
1	36995232	S1_36995232	T	G
1	37162887	S1_37162887	T	C
1	37163108	S1_37163108	T	A
1	37329722	S1_37329722	T	C
1	37407074	S1_37407074	A	G
1	37409591	S1_37409591	A	T
1	37409641	S1_37409641	G	T
1	37416857	S1_37416857	G	A
1	37527777	S1_37527777	T	C
1	37557123	S1_37557123	C	A
1	37887793	S1_37887793	C	T
1	37898179	S1_37898179	G	A
1	38009270	S1_38009270	T	C
1	38009419	S1_38009419	A	C
1	38009454	S1_38009454	T	C
1	38027160	S1_38027160	A	G
1	38027278	S1_38027278	T	-
1	38027287	S1_38027287	-	A
1	38107671	S1_38107671	G	A
1	38180104	S1_38180104	T	A
1	38180127	S1_38180127	C	G
1	38180133	S1_38180133	T	C
1	38180237	S1_38180237	A	T
1	38189835	S1_38189835	A	G
1	38200056	S1_38200056	G	A
1	38208612	S1_38208612	T	C
1	38208807	S1_38208807	G	T
1	38208808	S1_38208808	T	A
1	38208810	S1_38208810	T	A
1	38249478	S1_38249478	C	A
1	38416167	S1_38416167	T	C
1	38438618	S1_38438618	C	A
1	38438705	S1_38438705	C	-
1	38463507	S1_38463507	C	T
1	38463514	S1_38463514	A	C
1	38463542	S1_38463542	T	C
1	38620733	S1_38620733	T	C
1	38620768	S1_38620768	-	A
1	38620824	S1_38620824	A	-
1	38647340	S1_38647340	A	G
1	38690813	S1_38690813	G	A
1	38696536	S1_38696536	A	G
1	38728943	S1_38728943	G	A
1	38735557	S1_38735557	A	G
1	38788100	S1_38788100	G	A
1	38812465	S1_38812465	T	C
1	38836349	S1_38836349	C	A
1	38838238	S1_38838238	T	-
1	38838266	S1_38838266	-	A
1	38867370	S1_38867370	T	C
1	38867403	S1_38867403	G	A
1	38902090	S1_38902090	G	C
1	38906441	S1_38906441	T	C
1	39014510	S1_39014510	G	T
1	39015535	S1_39015535	A	G
1	39122966	S1_39122966	C	T
1	39122985	S1_39122985	C	-
1	39123033	S1_39123033	-	T
1	39151756	S1_39151756	C	T
1	39192862	S1_39192862	A	C
1	39225299	S1_39225299	G	A
1	39225310	S1_39225310	T	A
1	39225312	S1_39225312	C	G
1	39293063	S1_39293063	A	G
1	39458396	S1_39458396	-	T
1	39458397	S1_39458397	T	-
1	39458398	S1_39458398	T	-
1	39458419	S1_39458419	T	-
1	39458420	S1_39458420	A	-
1	39458421	S1_39458421	-	T
1	39458422	S1_39458422	T	-
1	39703622	S1_39703622	T	C
1	39703906	S1_39703906	T	C
1	39708283	S1_39708283	-	T
1	39708338	S1_39708338	A	-
1	39729362	S1_39729362	T	A
1	39842174	S1_39842174	G	A
1	39884586	S1_39884586	A	G
1	39890605	S1_39890605	C	T
1	39890713	S1_39890713	C	T
1	39944514	S1_39944514	C	T
1	40076538	S1_40076538	T	G
1	40105117	S1_40105117	G	A
1	40120081	S1_40120081	A	G
1	40220403	S1_40220403	T	C
1	40220420	S1_40220420	T	G
1	40220436	S1_40220436	G	T
1	40220569	S1_40220569	A	-
1	40220570	S1_40220570	-	A
1	40220623	S1_40220623	A	T
1	40265984	S1_40265984	T	-
1	40266020	S1_40266020	-	G
1	40272609	S1_40272609	A	G
1	40526444	S1_40526444	A	G
1	40526478	S1_40526478	A	G
1	40751695	S1_40751695	A	C
1	40936461	S1_40936461	G	A
1	41088554	S1_41088554	T	C
1	41088863	S1_41088863	T	C
1	41119338	S1_41119338	A	G
1	41139503	S1_41139503	A	C
1	41139543	S1_41139543	T	C
1	41370479	S1_41370479	T	C
1	41370480	S1_41370480	C	T
1	41403290	S1_41403290	T	C
1	41628844	S1_41628844	T	C
1	41641049	S1_41641049	A	G
1	41641090	S1_41641090	T	C
1	41754113	S1_41754113	A	-
1	41754114	S1_41754114	C	-
1	41754124	S1_41754124	T	G
1	41754129	S1_41754129	A	T
1	41754142	S1_41754142	G	C
1	41754154	S1_41754154	-	C
1	42033951	S1_42033951	C	T
1	42272053	S1_42272053	T	-
1	42272054	S1_42272054	-	T
1	42272097	S1_42272097	A	C
1	42361691	S1_42361691	G	T
1	42479615	S1_42479615	C	T
1	42616850	S1_42616850	A	G
1	42616851	S1_42616851	T	G
1	42719885	S1_42719885	-	A
1	42762766	S1_42762766	-	T
1	42762767	S1_42762767	A	-
1	42762768	S1_42762768	T	-
1	42762798	S1_42762798	A	-
1	42785754	S1_42785754	T	C
1	42785996	S1_42785996	A	G
1	42822084	S1_42822084	A	G
1	42822094	S1_42822094	T	G
1	42823841	S1_42823841	T	G
1	42824747	S1_42824747	T	C
1	42825034	S1_42825034	G	A
1	42889675	S1_42889675	A	G
1	43012587	S1_43012587	T	A
1	43089284	S1_43089284	C	T
1	43192903	S1_43192903	G	T
1	43394071	S1_43394071	T	C
1	43522550	S1_43522550	C	A
1	43522559	S1_43522559	T	C
1	43523365	S1_43523365	A	G
1	43523393	S1_43523393	T	C
1	43524067	S1_43524067	A	G
1	43534027	S1_43534027	C	T
1	43579780	S1_43579780	A	T
1	43579801	S1_43579801	C	A
1	43604663	S1_43604663	G	A
1	43623835	S1_43623835	T	C
1	43623993	S1_43623993	T	A
1	43665921	S1_43665921	A	G
1	43758880	S1_43758880	A	G
1	43759037	S1_43759037	G	A
1	43759038	S1_43759038	A	G
1	43850191	S1_43850191	G	T
1	43850193	S1_43850193	A	G
1	43850203	S1_43850203	C	T
1	43964495	S1_43964495	C	T
1	43964502	S1_43964502	A	T
1	43983048	S1_43983048	T	C
1	43983051	S1_43983051	C	T
1	43983355	S1_43983355	T	C
1	43987453	S1_43987453	C	T
1	43987467	S1_43987467	A	G
1	43987574	S1_43987574	-	G
1	43987575	S1_43987575	G	-
1	43987590	S1_43987590	T	-
1	43987591	S1_43987591	T	-
1	43987592	S1_43987592	-	T
1	43987597	S1_43987597	C	T
1	44078328	S1_44078328	T	C
1	44096591	S1_44096591	T	C
1	44096737	S1_44096737	A	C
1	44186089	S1_44186089	T	-
1	44186107	S1_44186107	-	T
1	44295752	S1_44295752	A	G
1	44304583	S1_44304583	-	C
1	44304584	S1_44304584	A	-
1	44304594	S1_44304594	G	A
1	44304600	S1_44304600	A	C
1	44304602	S1_44304602	T	C
1	44304604	S1_44304604	A	-
1	44304619	S1_44304619	A	-
1	44304620	S1_44304620	-	A
1	44565594	S1_44565594	C	A
1	44565869	S1_44565869	C	T
1	44700016	S1_44700016	A	T
1	44700047	S1_44700047	T	C
1	44700352	S1_44700352	T	C
1	44888834	S1_44888834	C	T
1	44888835	S1_44888835	T	G
1	45114142	S1_45114142	A	G
1	45120455	S1_45120455	C	T
1	45128226	S1_45128226	T	C
1	45183471	S1_45183471	T	C
1	45183472	S1_45183472	A	C
1	45307664	S1_45307664	G	A
1	45307701	S1_45307701	T	A
1	45332775	S1_45332775	A	C
1	45446334	S1_45446334	T	C
1	45492960	S1_45492960	T	C
1	45524601	S1_45524601	-	T
1	45524639	S1_45524639	T	G
1	45524652	S1_45524652	A	-
1	45555933	S1_45555933	T	A
1	45581104	S1_45581104	A	G
1	45807985	S1_45807985	T	C
1	45808309	S1_45808309	G	A
1	45826217	S1_45826217	T	A
1	45881461	S1_45881461	T	C
1	45934426	S1_45934426	A	-
1	45934430	S1_45934430	-	T
1	45948235	S1_45948235	C	A
1	45948243	S1_45948243	G	-
1	45948244	S1_45948244	G	-
1	45948245	S1_45948245	A	-
1	45948270	S1_45948270	-	G
1	45948271	S1_45948271	-	A
1	45948272	S1_45948272	-	G
1	46045742	S1_46045742	A	G
1	46046002	S1_46046002	C	G
1	46046028	S1_46046028	T	A
1	46141065	S1_46141065	T	G
1	46141260	S1_46141260	T	C
1	46167278	S1_46167278	G	A
1	46297826	S1_46297826	A	G
1	46297847	S1_46297847	T	A
1	46297856	S1_46297856	G	A
1	46412028	S1_46412028	A	G
1	46412199	S1_46412199	T	C
1	46459219	S1_46459219	-	A
1	46459266	S1_46459266	A	-
1	46526268	S1_46526268	A	G
1	46526452	S1_46526452	A	G
1	46683016	S1_46683016	T	C
1	46744696	S1_46744696	G	C
1	46744703	S1_46744703	C	A
1	46835406	S1_46835406	A	-
1	46835442	S1_46835442	-	C
1	46905265	S1_46905265	A	C
1	46913132	S1_46913132	A	G
1	46921792	S1_46921792	G	A
1	46965424	S1_46965424	G	A
1	47055167	S1_47055167	A	G
1	47070663	S1_47070663	A	G
1	47076946	S1_47076946	A	G
1	47123459	S1_47123459	C	T
1	47123667	S1_47123667	G	A
1	47260723	S1_47260723	C	T
1	47277159	S1_47277159	A	G
1	47327064	S1_47327064	G	A
1	47604476	S1_47604476	A	T
1	47604507	S1_47604507	G	C
1	47646539	S1_47646539	G	A
1	47954906	S1_47954906	A	T
1	48001146	S1_48001146	A	G
1	48001272	S1_48001272	A	G
1	48001301	S1_48001301	A	C
1	48447394	S1_48447394	A	C
1	48564853	S1_48564853	T	C
1	48640167	S1_48640167	T	A
1	48854452	S1_48854452	G	A
1	48854478	S1_48854478	A	-
1	48854479	S1_48854479	A	-
1	48854480	S1_48854480	A	-
1	48854493	S1_48854493	A	-
1	48854495	S1_48854495	G	A
1	48854496	S1_48854496	A	G
1	48854498	S1_48854498	-	T
1	48854499	S1_48854499	-	A
1	48898030	S1_48898030	G	A
1	48898166	S1_48898166	C	T
1	48905877	S1_48905877	G	C
1	48905991	S1_48905991	G	A
1	48921842	S1_48921842	T	C
1	48922005	S1_48922005	T	-
1	48922006	S1_48922006	G	-
1	48922040	S1_48922040	C	G
1	48922054	S1_48922054	T	C
1	49014313	S1_49014313	T	C
1	49014332	S1_49014332	T	G
1	49014456	S1_49014456	A	C
1	49060266	S1_49060266	A	C
1	49060273	S1_49060273	A	C
1	49060283	S1_49060283	C	T
1	49169524	S1_49169524	T	G
1	49169792	S1_49169792	A	G
1	49241453	S1_49241453	G	A
1	49241701	S1_49241701	T	G
1	49290002	S1_49290002	A	G
1	49290078	S1_49290078	C	T
1	49311508	S1_49311508	C	T
1	49435078	S1_49435078	A	T
1	49435079	S1_49435079	A	T
1	49471885	S1_49471885	C	T
1	49471904	S1_49471904	T	G
1	49471968	S1_49471968	G	A
1	49525283	S1_49525283	T	C
1	49525310	S1_49525310	G	A
1	49525328	S1_49525328	T	C
1	49552447	S1_49552447	-	A
1	49552493	S1_49552493	A	-
1	49569905	S1_49569905	A	G
1	49570285	S1_49570285	C	T
1	49727945	S1_49727945	C	T
1	49727948	S1_49727948	A	G
1	49727961	S1_49727961	T	C
1	49727985	S1_49727985	-	C
1	49728001	S1_49728001	A	-
1	49903950	S1_49903950	T	G
1	49904188	S1_49904188	G	-
1	49904222	S1_49904222	-	G
1	49960020	S1_49960020	G	A
1	50119464	S1_50119464	A	G
1	50188001	S1_50188001	C	T
1	50326292	S1_50326292	-	G
1	50326315	S1_50326315	T	-
1	50387328	S1_50387328	G	C
1	50420081	S1_50420081	T	C
1	50420096	S1_50420096	T	G
1	50420100	S1_50420100	T	C
1	50420109	S1_50420109	C	T
1	50434966	S1_50434966	C	T
1	50434978	S1_50434978	T	G
1	50439617	S1_50439617	A	G
1	50439658	S1_50439658	T	C
1	50475089	S1_50475089	T	G
1	50475123	S1_50475123	C	A
1	50724185	S1_50724185	A	G
1	50842409	S1_50842409	A	G
1	50842629	S1_50842629	A	G
1	50892438	S1_50892438	-	A
1	50892452	S1_50892452	G	-
1	50979444	S1_50979444	A	C
1	50979467	S1_50979467	T	C
1	50979489	S1_50979489	A	C
1	51028020	S1_51028020	A	T
1	51072790	S1_51072790	A	C
1	51147537	S1_51147537	A	T
1	51152632	S1_51152632	A	C
1	51247701	S1_51247701	C	G
1	51248057	S1_51248057	G	A
1	51248062	S1_51248062	T	G
1	51286420	S1_51286420	A	G
1	51520480	S1_51520480	G	T
1	51689014	S1_51689014	T	-
1	51689015	S1_51689015	T	-
1	51689022	S1_51689022	-	T
1	51689063	S1_51689063	-	G
1	51692913	S1_51692913	A	G
1	51692916	S1_51692916	T	G
1	51692924	S1_51692924	T	C
1	51858960	S1_51858960	A	C
1	51859090	S1_51859090	T	C
1	51957288	S1_51957288	T	A
1	51957502	S1_51957502	A	G
1	52066108	S1_52066108	T	C
1	52066152	S1_52066152	C	T
1	52107375	S1_52107375	C	G
1	52107392	S1_52107392	T	C
1	52112728	S1_52112728	C	T
1	52139199	S1_52139199	T	C
1	52139233	S1_52139233	T	C
1	52169187	S1_52169187	C	T
1	52169213	S1_52169213	G	A
1	52169368	S1_52169368	G	T
1	52169394	S1_52169394	A	G
1	52279560	S1_52279560	G	A
1	52279572	S1_52279572	T	G
1	52279599	S1_52279599	T	G
1	52279769	S1_52279769	A	G
1	52328785	S1_52328785	G	A
1	52370416	S1_52370416	T	C
1	52370625	S1_52370625	C	T
1	52381718	S1_52381718	T	C
1	52387808	S1_52387808	G	C
1	52401374	S1_52401374	T	C
1	52547207	S1_52547207	G	A
1	52547220	S1_52547220	C	T
1	52897599	S1_52897599	A	-
1	52897621	S1_52897621	-	A
1	52923894	S1_52923894	C	T
1	52938704	S1_52938704	G	A
1	52962588	S1_52962588	T	G
1	53096448	S1_53096448	G	T
1	53133017	S1_53133017	T	C
1	53133048	S1_53133048	G	A
1	53215209	S1_53215209	A	G
1	53215216	S1_53215216	T	C
1	53227941	S1_53227941	T	C
1	53342556	S1_53342556	C	A
1	53342563	S1_53342563	C	T
1	53367800	S1_53367800	T	-
1	53367823	S1_53367823	A	G
1	53367835	S1_53367835	-	G
1	53367957	S1_53367957	G	A
1	53460970	S1_53460970	T	C
1	53477802	S1_53477802	-	A
1	53477803	S1_53477803	-	T
1	53477825	S1_53477825	A	C
1	53477843	S1_53477843	A	-
1	53477844	S1_53477844	T	-
1	53685289	S1_53685289	C	A
1	53727078	S1_53727078	A	G
1	53727097	S1_53727097	T	C
1	53727108	S1_53727108	T	C
1	53729445	S1_53729445	T	A
1	53729468	S1_53729468	T	C
1	53729470	S1_53729470	C	T
1	53729475	S1_53729475	C	G
1	53760285	S1_53760285	A	G
1	53760300	S1_53760300	A	G
1	53817914	S1_53817914	A	G
1	53824900	S1_53824900	T	C
1	53857714	S1_53857714	A	G
1	53857899	S1_53857899	A	G
1	53983086	S1_53983086	A	G
1	53983270	S1_53983270	A	C
1	53983544	S1_53983544	G	A
1	54056796	S1_54056796	A	G
1	54073366	S1_54073366	T	C
1	54097397	S1_54097397	G	A
1	54097502	S1_54097502	G	T
1	54154105	S1_54154105	A	G
1	54215687	S1_54215687	G	A
1	54215778	S1_54215778	A	C
1	54215808	S1_54215808	C	T
1	54268390	S1_54268390	A	C
1	54413221	S1_54413221	T	G
1	54413349	S1_54413349	C	T
1	54413566	S1_54413566	A	G
1	54605746	S1_54605746	C	T
1	54611433	S1_54611433	G	T
1	54611442	S1_54611442	C	G
1	54634076	S1_54634076	A	C
1	54705918	S1_54705918	C	A
1	54894385	S1_54894385	G	A
1	54903948	S1_54903948	G	T
1	54903966	S1_54903966	G	A
1	54993545	S1_54993545	A	G
1	54993547	S1_54993547	A	G
1	54993549	S1_54993549	T	C
1	55019038	S1_55019038	C	T
1	55095912	S1_55095912	G	T
1	55095948	S1_55095948	T	C
1	55096220	S1_55096220	T	C
1	55206173	S1_55206173	C	T
1	55206282	S1_55206282	G	A
1	55220100	S1_55220100	G	A
1	55270159	S1_55270159	A	G
1	55270277	S1_55270277	A	G
1	55270279	S1_55270279	C	T
1	55407282	S1_55407282	C	T
1	55577945	S1_55577945	C	T
1	55578037	S1_55578037	A	G
1	55578240	S1_55578240	-	T
1	55578248	S1_55578248	G	-
1	55579594	S1_55579594	C	T
1	55579603	S1_55579603	T	C
1	55670706	S1_55670706	G	A
1	55670710	S1_55670710	G	A
1	55670720	S1_55670720	A	G
1	55670724	S1_55670724	G	C
1	55709995	S1_55709995	A	G
1	55742455	S1_55742455	C	T
1	55742514	S1_55742514	T	A
1	55791819	S1_55791819	G	A
1	55791838	S1_55791838	T	A
1	55792033	S1_55792033	G	T
1	55792103	S1_55792103	A	G
1	55792110	S1_55792110	T	C
1	55792114	S1_55792114	C	T
1	55792123	S1_55792123	G	A
1	55792126	S1_55792126	C	T
1	55877009	S1_55877009	C	T
1	55877039	S1_55877039	C	T
1	55877158	S1_55877158	A	C
1	55911862	S1_55911862	T	A
1	55923290	S1_55923290	T	C
1	55929707	S1_55929707	C	T
1	55929731	S1_55929731	A	T
1	56148385	S1_56148385	T	C
1	56160472	S1_56160472	T	C
1	56160761	S1_56160761	G	C
1	56160764	S1_56160764	A	C
1	56160817	S1_56160817	C	T
1	56162105	S1_56162105	-	A
1	56162155	S1_56162155	A	-
1	56184955	S1_56184955	A	G
1	56184957	S1_56184957	A	G
1	56185155	S1_56185155	A	G
1	56185306	S1_56185306	A	G
1	56185349	S1_56185349	T	C
1	56185489	S1_56185489	G	A
1	56231234	S1_56231234	A	G
1	56277090	S1_56277090	A	G
1	56277104	S1_56277104	G	A
1	56350710	S1_56350710	-	T
1	56350767	S1_56350767	A	-
1	56350973	S1_56350973	G	A
1	56424551	S1_56424551	C	T
1	56424559	S1_56424559	T	A
1	56497273	S1_56497273	A	G
1	56497458	S1_56497458	A	G
1	56497562	S1_56497562	G	A
1	56521504	S1_56521504	T	C
1	56541811	S1_56541811	C	A
1	56541994	S1_56541994	A	G
1	56542000	S1_56542000	G	A
1	56542004	S1_56542004	C	T
1	56649924	S1_56649924	C	T
1	56649929	S1_56649929	T	C
1	56649930	S1_56649930	G	A
1	56650044	S1_56650044	C	T
1	56650091	S1_56650091	T	G
1	56689424	S1_56689424	A	C
1	56689474	S1_56689474	C	T
1	56716719	S1_56716719	-	A
1	56716720	S1_56716720	A	-
1	56716726	S1_56716726	T	C
1	56761698	S1_56761698	C	A
1	56761733	S1_56761733	G	C
1	56821111	S1_56821111	T	-
1	56821150	S1_56821150	-	A
1	56830419	S1_56830419	G	T
1	57039555	S1_57039555	T	C
1	57042226	S1_57042226	G	A
1	57042230	S1_57042230	C	T
1	57042262	S1_57042262	A	G
1	57060677	S1_57060677	T	C
1	57202131	S1_57202131	T	A
1	57202282	S1_57202282	C	T
1	57268161	S1_57268161	A	G
1	57450111	S1_57450111	T	C
1	57450115	S1_57450115	A	G
1	57450123	S1_57450123	G	-
1	57450143	S1_57450143	-	A
1	57524281	S1_57524281	C	T
1	57724556	S1_57724556	A	G
1	57724759	S1_57724759	A	T
1	58187510	S1_58187510	G	A
1	58187511	S1_58187511	G	A
1	58187512	S1_58187512	A	G
1	58187515	S1_58187515	A	C
1	58187516	S1_58187516	T	A
1	58236032	S1_58236032	T	C
1	58236034	S1_58236034	A	T
1	58236035	S1_58236035	C	A
1	58236080	S1_58236080	G	A
1	58236146	S1_58236146	C	T
1	58316497	S1_58316497	G	A
1	58360654	S1_58360654	A	C
1	58383053	S1_58383053	T	C
1	58417268	S1_58417268	C	A
1	58417288	S1_58417288	T	C
1	58525721	S1_58525721	T	C
1	58554979	S1_58554979	A	G
1	58554985	S1_58554985	T	C
1	58570836	S1_58570836	T	C
1	58691748	S1_58691748	C	T
1	58951392	S1_58951392	T	G
1	58951613	S1_58951613	G	T
1	58963776	S1_58963776	T	G
1	59137353	S1_59137353	T	C
1	59335643	S1_59335643	A	G
1	59335654	S1_59335654	G	A
1	59396609	S1_59396609	T	C
1	59396628	S1_59396628	T	G
1	59405102	S1_59405102	T	C
1	59594864	S1_59594864	A	G
1	59594896	S1_59594896	A	G
1	59640868	S1_59640868	C	T
1	59655497	S1_59655497	T	C
1	59678370	S1_59678370	T	G
1	59791388	S1_59791388	T	C
1	59791389	S1_59791389	A	C
1	59918101	S1_59918101	A	G
1	59964198	S1_59964198	A	G
1	60089770	S1_60089770	-	T
1	60089771	S1_60089771	T	-
1	60089797	S1_60089797	-	C
1	60089798	S1_60089798	C	-
1	60164086	S1_60164086	G	A
1	60164098	S1_60164098	T	C
1	60213377	S1_60213377	A	G
1	60275392	S1_60275392	C	T
1	60275656	S1_60275656	C	T
1	60355030	S1_60355030	-	T
1	60355074	S1_60355074	T	-
1	60505044	S1_60505044	A	G
1	60648313	S1_60648313	T	C
1	60648340	S1_60648340	C	A
1	60669261	S1_60669261	A	G
1	60695415	S1_60695415	A	C
1	60698201	S1_60698201	T	C
1	60698227	S1_60698227	T	C
1	60963573	S1_60963573	G	A
1	60963583	S1_60963583	T	G
1	61039068	S1_61039068	T	G
1	61039284	S1_61039284	C	G
1	61041661	S1_61041661	T	C
1	61059421	S1_61059421	A	G
1	61140553	S1_61140553	T	G
1	61348324	S1_61348324	G	A
1	61439979	S1_61439979	T	A
1	61440052	S1_61440052	A	C
1	61440053	S1_61440053	T	A
1	61440064	S1_61440064	C	T
1	61964693	S1_61964693	A	-
1	61964721	S1_61964721	G	-
1	62203308	S1_62203308	A	G
1	62285769	S1_62285769	T	C
1	62285892	S1_62285892	A	G
1	62477091	S1_62477091	G	A
1	62509556	S1_62509556	A	G
1	62622176	S1_62622176	T	A
1	62622416	S1_62622416	-	C
1	62622417	S1_62622417	T	-
1	62622440	S1_62622440	A	-
1	62622441	S1_62622441	-	A
1	62665144	S1_62665144	A	-
1	62665145	S1_62665145	A	-
1	62665150	S1_62665150	-	A
1	62665151	S1_62665151	-	A
1	62665257	S1_62665257	A	G
1	62692400	S1_62692400	A	G
1	62796833	S1_62796833	T	C
1	62815190	S1_62815190	A	G
1	62923549	S1_62923549	T	C
1	63043860	S1_63043860	T	A
1	63111056	S1_63111056	T	-
1	63111057	S1_63111057	T	-
1	63111075	S1_63111075	-	C
1	63111076	S1_63111076	-	C
1	63243735	S1_63243735	C	A
1	63243754	S1_63243754	G	C
1	63291323	S1_63291323	T	C
1	63477614	S1_63477614	A	T
1	63498772	S1_63498772	A	G
1	63498800	S1_63498800	A	G
1	63568844	S1_63568844	C	T
1	63568857	S1_63568857	C	A
1	63568886	S1_63568886	A	G
1	63577112	S1_63577112	-	A
1	63577172	S1_63577172	A	-
1	63601608	S1_63601608	C	T
1	63601649	S1_63601649	T	C
1	63660290	S1_63660290	A	C
1	63700720	S1_63700720	T	C
1	64020496	S1_64020496	T	C
1	64049139	S1_64049139	C	T
1	64200194	S1_64200194	-	A
1	64200224	S1_64200224	A	-
1	64228853	S1_64228853	C	T
1	64228865	S1_64228865	C	G
1	64228890	S1_64228890	C	G
1	64228905	S1_64228905	T	C
1	64272498	S1_64272498	-	T
1	64272538	S1_64272538	C	T
1	64391171	S1_64391171	A	C
1	64497495	S1_64497495	C	T
1	64574033	S1_64574033	A	G
1	64595469	S1_64595469	A	G
1	64640426	S1_64640426	G	A
1	64640496	S1_64640496	C	A
1	65200072	S1_65200072	G	A
1	65394203	S1_65394203	A	-
1	65394229	S1_65394229	-	A
1	65589427	S1_65589427	T	C
1	65771518	S1_65771518	T	C
1	65771645	S1_65771645	C	T
1	65771662	S1_65771662	A	G
1	65771872	S1_65771872	G	T
1	65781710	S1_65781710	G	A
1	65793255	S1_65793255	-	T
1	65793271	S1_65793271	T	C
1	65793279	S1_65793279	T	G
1	65793303	S1_65793303	C	-
1	65793759	S1_65793759	A	G
1	65877532	S1_65877532	T	G
1	65877727	S1_65877727	A	G
1	66041324	S1_66041324	G	A
1	66070527	S1_66070527	A	G
1	66074949	S1_66074949	T	C
1	66074969	S1_66074969	C	T
1	66075117	S1_66075117	A	T
1	66075135	S1_66075135	A	G
1	66075149	S1_66075149	A	C
1	66195512	S1_66195512	G	A
1	66195537	S1_66195537	C	T
1	66195689	S1_66195689	T	C
1	66309804	S1_66309804	T	C
1	66309976	S1_66309976	-	C
1	66309993	S1_66309993	G	-
1	66425446	S1_66425446	G	A
1	66443922	S1_66443922	-	T
1	66443923	S1_66443923	T	-
1	66443955	S1_66443955	A	-
1	66443956	S1_66443956	-	A
1	66453102	S1_66453102	A	G
1	66493433	S1_66493433	C	T
1	66493450	S1_66493450	G	T
1	66591093	S1_66591093	C	T
1	66624998	S1_66624998	A	G
1	66625058	S1_66625058	-	T
1	66625059	S1_66625059	-	A
1	66625060	S1_66625060	-	C
1	66625061	S1_66625061	-	A
1	66626238	S1_66626238	G	C
1	66626250	S1_66626250	T	A
1	66706760	S1_66706760	A	G
1	66842393	S1_66842393	T	G
1	66896024	S1_66896024	T	C
1	66896105	S1_66896105	C	A
1	66896116	S1_66896116	G	A
1	66896126	S1_66896126	G	A
1	66896142	S1_66896142	T	C
1	66896395	S1_66896395	T	C
1	66896409	S1_66896409	A	G
1	66918224	S1_66918224	C	T
1	66920908	S1_66920908	A	T
1	66929114	S1_66929114	A	G
1	66951976	S1_66951976	A	G
1	67130290	S1_67130290	A	T
1	67224311	S1_67224311	G	C
1	67224319	S1_67224319	A	C
1	67263595	S1_67263595	A	C
1	67290132	S1_67290132	-	A
1	67290170	S1_67290170	C	-
1	67384334	S1_67384334	T	G
1	67451118	S1_67451118	T	C
1	67600511	S1_67600511	G	T
1	67664165	S1_67664165	G	T
1	67664178	S1_67664178	T	C
1	67699373	S1_67699373	A	-
1	67699382	S1_67699382	A	G
1	67699383	S1_67699383	-	A
1	67699384	S1_67699384	G	A
1	67699392	S1_67699392	A	-
1	67699406	S1_67699406	-	T
1	67699416	S1_67699416	G	-
1	67699417	S1_67699417	-	T
1	67699438	S1_67699438	T	C
1	67746477	S1_67746477	A	G
1	67760387	S1_67760387	A	G
1	67760390	S1_67760390	A	G
1	67777271	S1_67777271	T	C
1	67777304	S1_67777304	A	C
1	67777312	S1_67777312	A	-
1	67777320	S1_67777320	A	-
1	67777321	S1_67777321	A	-
1	67784201	S1_67784201	A	-
1	67784255	S1_67784255	-	A
1	67784275	S1_67784275	A	G
1	67854703	S1_67854703	T	C
1	68016596	S1_68016596	A	G
1	68148965	S1_68148965	T	G
1	68286428	S1_68286428	A	T
1	68308822	S1_68308822	T	C
1	68309031	S1_68309031	A	C
1	68309035	S1_68309035	C	T
1	68468831	S1_68468831	A	-
1	68468875	S1_68468875	-	T
1	68593381	S1_68593381	C	T
1	68593396	S1_68593396	T	A
1	68596799	S1_68596799	T	C
1	68620187	S1_68620187	T	A
1	68620417	S1_68620417	-	T
1	68620464	S1_68620464	A	-
1	68687279	S1_68687279	G	A
1	68792825	S1_68792825	T	C
1	68939710	S1_68939710	T	G
1	69057202	S1_69057202	A	G
1	69057425	S1_69057425	A	G
1	69057672	S1_69057672	C	T
1	69057698	S1_69057698	G	T
1	69072339	S1_69072339	T	G
1	69087444	S1_69087444	G	A
1	69470676	S1_69470676	T	G
1	69485309	S1_69485309	T	C
1	69507066	S1_69507066	A	G
1	69534670	S1_69534670	G	A
1	69632967	S1_69632967	G	A
1	69633004	S1_69633004	A	T
1	69633005	S1_69633005	A	T
1	69633008	S1_69633008	G	T
1	69633206	S1_69633206	G	A
1	69634326	S1_69634326	C	T
1	69741819	S1_69741819	A	C
1	70173546	S1_70173546	G	A
1	70250513	S1_70250513	-	T
1	70250564	S1_70250564	A	-
1	70250565	S1_70250565	G	-
1	70278235	S1_70278235	T	-
1	70278236	S1_70278236	T	-
1	70278240	S1_70278240	T	C
1	70286460	S1_70286460	T	A
1	70286516	S1_70286516	C	T
1	70482825	S1_70482825	G	A
1	70672490	S1_70672490	T	G
1	70989156	S1_70989156	T	C
1	70989173	S1_70989173	T	C
1	70989179	S1_70989179	T	C
1	70989394	S1_70989394	A	G
1	71095749	S1_71095749	C	A
1	71095753	S1_71095753	A	T
1	71242135	S1_71242135	C	T
1	71242396	S1_71242396	T	C
1	71263818	S1_71263818	-	T
1	71263856	S1_71263856	T	-
1	71263858	S1_71263858	T	-
1	71427930	S1_71427930	A	G
1	71644894	S1_71644894	T	A
1	71645245	S1_71645245	-	G
1	71645246	S1_71645246	T	-
1	71645249	S1_71645249	A	C
1	71645259	S1_71645259	T	A
1	71645276	S1_71645276	A	-
1	71645277	S1_71645277	-	A
1	71710286	S1_71710286	A	G
1	71710290	S1_71710290	C	G
1	71798362	S1_71798362	A	G
1	71802389	S1_71802389	A	G
1	71886664	S1_71886664	A	G
1	72061778	S1_72061778	G	T
1	72148813	S1_72148813	A	G
1	72314169	S1_72314169	G	A
1	72328671	S1_72328671	G	A
1	72360789	S1_72360789	T	G
1	72360792	S1_72360792	G	A
1	72360793	S1_72360793	A	G
1	72360799	S1_72360799	C	T
1	72360808	S1_72360808	C	A
1	72360824	S1_72360824	C	T
1	72362956	S1_72362956	A	C
1	72485664	S1_72485664	T	C
1	72530816	S1_72530816	T	A
1	72531076	S1_72531076	A	G
1	72531084	S1_72531084	G	A
1	72586244	S1_72586244	G	C
1	72662368	S1_72662368	C	T
1	72664217	S1_72664217	T	C
1	72742931	S1_72742931	T	C
1	72917171	S1_72917171	-	T
1	72917172	S1_72917172	-	A
1	72917173	S1_72917173	-	A
1	72917174	S1_72917174	-	A
1	72917204	S1_72917204	C	-
1	72917205	S1_72917205	A	-
1	72917206	S1_72917206	A	-
1	72917207	S1_72917207	A	-
1	73020538	S1_73020538	A	G
1	73020715	S1_73020715	A	G
1	73020719	S1_73020719	A	C
1	73150859	S1_73150859	T	G
1	73150870	S1_73150870	T	C
1	73151053	S1_73151053	A	C
1	73255493	S1_73255493	A	G
1	73255523	S1_73255523	T	C
1	73255727	S1_73255727	A	C
1	73255728	S1_73255728	C	G
1	73258219	S1_73258219	C	A
1	73273307	S1_73273307	A	G
1	73315063	S1_73315063	G	A
1	73341356	S1_73341356	C	T
1	73655593	S1_73655593	A	-
1	73655594	S1_73655594	A	C
1	73655806	S1_73655806	A	C
1	73722155	S1_73722155	A	C
1	74098293	S1_74098293	A	G
1	74296598	S1_74296598	C	T
1	74386434	S1_74386434	C	G
1	74386459	S1_74386459	T	G
1	74386469	S1_74386469	C	A
1	74386666	S1_74386666	C	G
1	74395376	S1_74395376	A	-
1	74395377	S1_74395377	-	A
1	74395425	S1_74395425	A	G
1	74406598	S1_74406598	T	G
1	74406824	S1_74406824	A	C
1	74406841	S1_74406841	G	C
1	74421167	S1_74421167	A	G
1	74681724	S1_74681724	C	T
1	74696989	S1_74696989	A	C
1	74697009	S1_74697009	T	G
1	74764746	S1_74764746	G	-
1	74764747	S1_74764747	T	-
1	74764754	S1_74764754	-	G
1	74831222	S1_74831222	C	T
1	74845036	S1_74845036	A	G
1	75006491	S1_75006491	C	T
1	75203508	S1_75203508	T	C
1	75203716	S1_75203716	A	G
1	75233134	S1_75233134	-	T
1	75233135	S1_75233135	-	A
1	75263902	S1_75263902	G	A
1	75298029	S1_75298029	T	C
1	75298055	S1_75298055	A	G
1	75301442	S1_75301442	T	C
1	75310463	S1_75310463	T	C
1	75310612	S1_75310612	T	C
1	75310677	S1_75310677	T	G
1	75405218	S1_75405218	C	T
1	75405462	S1_75405462	A	G
1	75640931	S1_75640931	A	G
1	75640958	S1_75640958	T	-
1	75640959	S1_75640959	-	T
1	75768891	S1_75768891	T	C
1	75768909	S1_75768909	T	-
1	75768910	S1_75768910	G	-
1	75768917	S1_75768917	-	A
1	75768918	S1_75768918	-	G
1	75769104	S1_75769104	C	T
1	75810608	S1_75810608	T	G
1	75831918	S1_75831918	T	G
1	75839604	S1_75839604	C	T
1	75847256	S1_75847256	C	T
1	75881625	S1_75881625	-	C
1	75881671	S1_75881671	A	-
1	75956145	S1_75956145	G	A
1	75977120	S1_75977120	T	C
1	75977122	S1_75977122	T	G
1	76011768	S1_76011768	-	C
1	76011792	S1_76011792	T	-
1	76011982	S1_76011982	A	G
1	76012122	S1_76012122	G	C
1	76012142	S1_76012142	C	T
1	76099122	S1_76099122	C	T
1	76099140	S1_76099140	C	G
1	76099387	S1_76099387	C	T
1	76236444	S1_76236444	T	A
1	76303790	S1_76303790	T	C
1	76304528	S1_76304528	-	T
1	76304569	S1_76304569	G	-
1	76320975	S1_76320975	T	G
1	76321335	S1_76321335	T	C
1	76405881	S1_76405881	T	C
1	76405914	S1_76405914	T	G
1	76492260	S1_76492260	T	C
1	76492267	S1_76492267	T	G
1	76492271	S1_76492271	T	C
1	76494080	S1_76494080	T	C
1	76646642	S1_76646642	T	C
1	76646647	S1_76646647	A	G
1	76646833	S1_76646833	A	G
1	76687451	S1_76687451	G	T
1	76755578	S1_76755578	C	T
1	76769755	S1_76769755	-	T
1	76769791	S1_76769791	G	-
1	76881151	S1_76881151	G	C
1	76938875	S1_76938875	-	T
1	76938935	S1_76938935	A	-
1	76939175	S1_76939175	C	T
1	76959674	S1_76959674	T	G
1	77035597	S1_77035597	C	T
1	77035635	S1_77035635	A	G
1	77035650	S1_77035650	T	C
1	77084198	S1_77084198	T	A
1	77084216	S1_77084216	T	C
1	77084420	S1_77084420	G	C
1	77106724	S1_77106724	C	A
1	77107211	S1_77107211	T	C
1	77166341	S1_77166341	A	C
1	77166364	S1_77166364	G	T
1	77186741	S1_77186741	A	G
1	77206319	S1_77206319	-	T
1	77206329	S1_77206329	T	C
1	77206366	S1_77206366	T	-
1	77389709	S1_77389709	A	C
1	77447548	S1_77447548	A	G
1	77490560	S1_77490560	G	C
1	77548562	S1_77548562	G	C
1	77548611	S1_77548611	C	T
1	77556443	S1_77556443	A	-
1	77556451	S1_77556451	-	T
1	77647205	S1_77647205	G	T
1	77647424	S1_77647424	A	C
1	77737851	S1_77737851	A	G
1	77775519	S1_77775519	C	A
1	77775532	S1_77775532	A	G
1	77801766	S1_77801766	C	G
1	77801770	S1_77801770	C	G
1	77801774	S1_77801774	C	G
1	77801778	S1_77801778	C	G
1	77801784	S1_77801784	A	C
1	77811812	S1_77811812	A	G
1	77864201	S1_77864201	T	G
1	77864412	S1_77864412	A	G
1	77923670	S1_77923670	C	T
1	77954902	S1_77954902	T	C
1	78024569	S1_78024569	A	G
1	78024832	S1_78024832	A	G
1	78170368	S1_78170368	C	A
1	78230291	S1_78230291	G	A
1	78230301	S1_78230301	A	G
1	78367408	S1_78367408	C	T
1	78367439	S1_78367439	G	T
1	78372077	S1_78372077	C	A
1	78372112	S1_78372112	C	G
1	78560124	S1_78560124	T	-
1	78560149	S1_78560149	-	C
1	78622981	S1_78622981	G	A
1	78622996	S1_78622996	G	A
1	78623016	S1_78623016	G	A
1	78623021	S1_78623021	A	C
1	78623024	S1_78623024	A	T
1	78628861	S1_78628861	A	C
1	78628871	S1_78628871	A	T
1	78789574	S1_78789574	A	G
1	78815022	S1_78815022	T	C
1	78861085	S1_78861085	T	C
1	78870033	S1_78870033	G	T
1	78895480	S1_78895480	A	G
1	78895642	S1_78895642	A	G
1	78895643	S1_78895643	T	C
1	78902083	S1_78902083	A	C
1	78902143	S1_78902143	T	C
1	78913205	S1_78913205	G	A
1	78946865	S1_78946865	T	A
1	78947011	S1_78947011	G	A
1	79010669	S1_79010669	C	T
1	79076990	S1_79076990	T	C
1	79077027	S1_79077027	A	G
1	79104794	S1_79104794	T	G
1	79104798	S1_79104798	A	G
1	79178203	S1_79178203	T	C
1	79184084	S1_79184084	A	C
1	79184092	S1_79184092	A	C
1	79184101	S1_79184101	A	C
1	79184128	S1_79184128	A	G
1	79326279	S1_79326279	T	C
1	79438481	S1_79438481	G	A
1	79480197	S1_79480197	T	-
1	79480245	S1_79480245	-	T
1	79566428	S1_79566428	C	G
1	79616168	S1_79616168	T	A
1	79683217	S1_79683217	A	G
1	79835577	S1_79835577	T	G
1	79835611	S1_79835611	T	G
1	79898569	S1_79898569	G	-
1	79898612	S1_79898612	-	A
1	79937587	S1_79937587	T	C
1	79987927	S1_79987927	T	C
1	79987954	S1_79987954	A	G
1	79998632	S1_79998632	T	C
1	80007017	S1_80007017	G	C
1	80064599	S1_80064599	A	G
1	80064619	S1_80064619	T	G
1	80064763	S1_80064763	A	C
1	80090740	S1_80090740	A	-
1	80090745	S1_80090745	-	T
1	80090754	S1_80090754	T	G
1	80246538	S1_80246538	A	G
1	80507919	S1_80507919	C	T
1	80581986	S1_80581986	A	C
1	80826320	S1_80826320	C	T
1	80861002	S1_80861002	T	C
1	80861218	S1_80861218	T	-
1	80861273	S1_80861273	G	-
1	80861388	S1_80861388	T	C
1	80933178	S1_80933178	T	C
1	81109795	S1_81109795	A	C
1	81143412	S1_81143412	A	T
1	81143416	S1_81143416	G	A
1	81143432	S1_81143432	T	C
1	81143458	S1_81143458	C	T
1	81452997	S1_81452997	-	T
1	81453050	S1_81453050	T	-
1	81453190	S1_81453190	C	A
1	81453218	S1_81453218	A	C
1	81477508	S1_81477508	G	C
1	81565435	S1_81565435	A	G
1	81565471	S1_81565471	T	G
1	81652819	S1_81652819	A	G
1	81693773	S1_81693773	A	G
1	81693775	S1_81693775	T	G
1	81693944	S1_81693944	G	A
1	81716841	S1_81716841	T	C
1	81717097	S1_81717097	T	C
1	81723408	S1_81723408	A	G
1	81908534	S1_81908534	A	C
1	82077104	S1_82077104	T	C
1	82079062	S1_82079062	A	G
1	82079111	S1_82079111	A	G
1	82142229	S1_82142229	A	G
1	82183725	S1_82183725	T	C
1	82186798	S1_82186798	T	A
1	82660318	S1_82660318	A	G
1	82660322	S1_82660322	G	A
1	82661809	S1_82661809	T	A
1	82661881	S1_82661881	A	T
1	82661883	S1_82661883	G	A
1	82661888	S1_82661888	C	T
1	82748141	S1_82748141	C	T
1	82782182	S1_82782182	T	G
1	82782183	S1_82782183	C	G
1	82782201	S1_82782201	A	C
1	82809465	S1_82809465	T	C
1	82811508	S1_82811508	T	A
1	82822843	S1_82822843	A	G
1	82822847	S1_82822847	A	G
1	82822940	S1_82822940	C	A
1	82822964	S1_82822964	C	G
1	82953692	S1_82953692	C	A
1	83024708	S1_83024708	T	C
1	83024884	S1_83024884	A	G
1	83099371	S1_83099371	T	-
1	83099401	S1_83099401	-	T
1	83288623	S1_83288623	A	G
1	83373486	S1_83373486	T	A
1	83380090	S1_83380090	T	C
1	83393814	S1_83393814	A	T
1	83509729	S1_83509729	G	A
1	83509912	S1_83509912	A	G
1	83522110	S1_83522110	C	-
1	83522111	S1_83522111	-	T
1	83522184	S1_83522184	C	T
1	83556972	S1_83556972	G	C
1	83569611	S1_83569611	G	A
1	83569624	S1_83569624	T	A
1	83592993	S1_83592993	G	T
1	83635839	S1_83635839	T	G
1	83635983	S1_83635983	-	A
1	83635984	S1_83635984	A	-
1	83636002	S1_83636002	G	T
1	83650808	S1_83650808	G	A
1	83651072	S1_83651072	G	A
1	83659082	S1_83659082	T	G
1	83659093	S1_83659093	A	G
1	83732174	S1_83732174	C	T
1	83829990	S1_83829990	C	A
1	83856507	S1_83856507	A	G
1	83951212	S1_83951212	T	-
1	83951242	S1_83951242	-	G
1	83951431	S1_83951431	A	G
1	83951470	S1_83951470	G	A
1	83951475	S1_83951475	C	T
1	83951491	S1_83951491	C	T
1	83957981	S1_83957981	C	T
1	83958122	S1_83958122	C	T
1	83999682	S1_83999682	T	G
1	83999761	S1_83999761	A	G
1	84255237	S1_84255237	T	C
1	84255359	S1_84255359	G	A
1	84255382	S1_84255382	G	T
1	84262226	S1_84262226	A	G
1	84262898	S1_84262898	G	A
1	84262903	S1_84262903	T	C
1	84389774	S1_84389774	A	G
1	84389795	S1_84389795	T	A
1	84430746	S1_84430746	A	T
1	84430773	S1_84430773	G	A
1	84436160	S1_84436160	A	G
1	84609650	S1_84609650	A	G
1	84714299	S1_84714299	G	A
1	84728315	S1_84728315	T	C
1	84891765	S1_84891765	A	G
1	84891780	S1_84891780	G	T
1	84921619	S1_84921619	A	C
1	84935532	S1_84935532	C	A
1	84941942	S1_84941942	T	C
1	84997446	S1_84997446	C	-
1	84997447	S1_84997447	T	-
1	84997448	S1_84997448	T	-
1	84997478	S1_84997478	T	-
1	84997487	S1_84997487	-	T
1	84997488	S1_84997488	-	T
1	84997489	S1_84997489	-	T
1	85183839	S1_85183839	T	C
1	85313301	S1_85313301	A	G
1	85315950	S1_85315950	A	G
1	85770396	S1_85770396	G	A
1	85770569	S1_85770569	G	A
1	85879445	S1_85879445	C	T
1	85879846	S1_85879846	T	C
1	85885405	S1_85885405	A	G
1	85969522	S1_85969522	G	T
1	86006055	S1_86006055	-	T
1	86006094	S1_86006094	A	-
1	86147366	S1_86147366	G	A
1	86147387	S1_86147387	T	C
1	86319231	S1_86319231	A	G
1	86322310	S1_86322310	G	A
1	86322654	S1_86322654	A	C
1	86483026	S1_86483026	A	C
1	86483032	S1_86483032	T	C
1	86483044	S1_86483044	A	C
1	86572741	S1_86572741	T	C
1	86572768	S1_86572768	G	T
1	86582788	S1_86582788	G	C
1	86589586	S1_86589586	T	G
1	86616154	S1_86616154	A	G
1	86679540	S1_86679540	A	G
1	86780019	S1_86780019	-	T
1	86780020	S1_86780020	-	G
1	86780048	S1_86780048	C	-
1	86780049	S1_86780049	T	-
1	86780050	S1_86780050	T	-
1	86809825	S1_86809825	T	C
1	86877659	S1_86877659	T	-
1	86877660	S1_86877660	G	-
1	86877697	S1_86877697	-	T
1	86877698	S1_86877698	-	A
1	86888236	S1_86888236	A	-
1	86888270	S1_86888270	A	G
1	86888274	S1_86888274	-	C
1	86941766	S1_86941766	A	C
1	86941873	S1_86941873	T	A
1	86941880	S1_86941880	C	T
1	86941898	S1_86941898	T	C
1	87089305	S1_87089305	T	G
1	87089487	S1_87089487	A	T
1	87117915	S1_87117915	C	T
1	87118074	S1_87118074	T	C
1	87160599	S1_87160599	G	A
1	87171338	S1_87171338	A	G
1	87216572	S1_87216572	A	C
1	87216609	S1_87216609	T	C
1	87413177	S1_87413177	A	C
1	87629884	S1_87629884	G	A
1	87629987	S1_87629987	T	G
1	87646423	S1_87646423	A	G
1	87688068	S1_87688068	A	C
1	87733128	S1_87733128	C	A
1	87784907	S1_87784907	T	C
1	87784920	S1_87784920	A	C
1	87866293	S1_87866293	T	A
1	87935070	S1_87935070	T	A
1	87935072	S1_87935072	C	A
1	87935084	S1_87935084	T	C
1	87948766	S1_87948766	T	-
1	87948806	S1_87948806	-	G
1	88036389	S1_88036389	C	G
1	88234537	S1_88234537	G	A
1	88280506	S1_88280506	C	T
1	88435820	S1_88435820	T	-
1	88435821	S1_88435821	-	T
1	88435848	S1_88435848	T	-
1	88435850	S1_88435850	-	T
1	88653850	S1_88653850	G	C
1	88671002	S1_88671002	G	T
1	88671035	S1_88671035	-	A
1	88678463	S1_88678463	C	T
1	88949853	S1_88949853	A	G
1	88949855	S1_88949855	A	G
1	88949901	S1_88949901	A	G
1	88982900	S1_88982900	A	C
1	89004479	S1_89004479	T	G
1	89004488	S1_89004488	A	G
1	89004688	S1_89004688	A	G
1	89093333	S1_89093333	T	G
1	89127439	S1_89127439	-	T
1	89127444	S1_89127444	T	-
1	89146005	S1_89146005	T	C
1	89161877	S1_89161877	T	C
1	89161890	S1_89161890	T	A
1	89161901	S1_89161901	T	A
1	89162082	S1_89162082	G	T
1	89171782	S1_89171782	T	-
1	89171837	S1_89171837	-	A
1	89171927	S1_89171927	T	C
1	89180414	S1_89180414	C	T
1	89251546	S1_89251546	T	-
1	89251584	S1_89251584	-	T
1	89331713	S1_89331713	A	G
1	89526317	S1_89526317	A	G
1	89526324	S1_89526324	T	C
1	89563324	S1_89563324	C	G
1	89563414	S1_89563414	T	G
1	89643376	S1_89643376	T	C
1	89755024	S1_89755024	T	C
1	89853425	S1_89853425	G	C
1	89902624	S1_89902624	A	T
1	89906317	S1_89906317	G	A
1	89956316	S1_89956316	T	G
1	89956636	S1_89956636	G	A
1	90009974	S1_90009974	A	T
1	90117740	S1_90117740	T	G
1	90117776	S1_90117776	T	C
1	90188294	S1_90188294	T	G
1	90188449	S1_90188449	A	G
1	90188464	S1_90188464	T	C
1	90188515	S1_90188515	-	C
1	90188516	S1_90188516	C	-
1	90265504	S1_90265504	A	G
1	90265575	S1_90265575	T	G
1	90265586	S1_90265586	G	A
1	90296585	S1_90296585	C	T
1	90296597	S1_90296597	T	C
1	90399535	S1_90399535	G	A
1	90399544	S1_90399544	C	T
1	90399554	S1_90399554	G	T
1	90399810	S1_90399810	G	A
1	90431259	S1_90431259	-	A
1	90431279	S1_90431279	G	-
1	90512105	S1_90512105	A	G
1	90522688	S1_90522688	G	T
1	90541947	S1_90541947	G	A
1	90541955	S1_90541955	T	-
1	90542022	S1_90542022	A	G
1	90542041	S1_90542041	C	T
1	90627145	S1_90627145	A	G
1	90654744	S1_90654744	A	-
1	90654768	S1_90654768	-	A
1	90729622	S1_90729622	C	T
1	90729645	S1_90729645	G	C
1	90772406	S1_90772406	C	G
1	90885560	S1_90885560	T	A
1	90885587	S1_90885587	T	C
1	90885963	S1_90885963	G	A
1	90908068	S1_90908068	T	A
1	90908254	S1_90908254	A	C
1	91106516	S1_91106516	A	G
1	91133852	S1_91133852	G	A
1	91165732	S1_91165732	A	G
1	91239643	S1_91239643	-	A
1	91239674	S1_91239674	A	-
1	91239833	S1_91239833	-	G
1	91239848	S1_91239848	T	-
1	91334781	S1_91334781	T	C
1	91381871	S1_91381871	G	A
1	91426156	S1_91426156	A	-
1	91426157	S1_91426157	T	-
1	91426543	S1_91426543	A	G
1	91568495	S1_91568495	G	A
1	91568504	S1_91568504	C	T
1	91568537	S1_91568537	T	A
1	91568544	S1_91568544	G	A
1	91568556	S1_91568556	G	A
1	91568564	S1_91568564	A	G
1	91570875	S1_91570875	A	G
1	91570877	S1_91570877	A	G
1	91635491	S1_91635491	C	G
1	91635709	S1_91635709	C	T
1	91663355	S1_91663355	C	T
1	91696815	S1_91696815	C	G
1	91702768	S1_91702768	T	G
1	91702954	S1_91702954	T	C
1	91703017	S1_91703017	C	T
1	91703163	S1_91703163	G	T
1	91747983	S1_91747983	T	C
1	91810046	S1_91810046	A	G
1	91812785	S1_91812785	A	G
1	91812795	S1_91812795	A	C
1	91852999	S1_91852999	T	G
1	91853262	S1_91853262	T	A
1	91865016	S1_91865016	A	G
1	92106408	S1_92106408	A	G
1	92239556	S1_92239556	T	G
1	92390460	S1_92390460	-	T
1	92390475	S1_92390475	T	-
1	92390516	S1_92390516	T	C
1	92865549	S1_92865549	-	A
1	92865607	S1_92865607	G	-
1	92884556	S1_92884556	T	C
1	93117988	S1_93117988	A	G
1	93164123	S1_93164123	T	G
1	93316740	S1_93316740	-	T
1	93316747	S1_93316747	T	A
1	93316797	S1_93316797	T	-
1	93417414	S1_93417414	A	G
1	93418059	S1_93418059	T	G
1	93418065	S1_93418065	G	A
1	93418074	S1_93418074	A	G
1	93418083	S1_93418083	C	T
1	93673581	S1_93673581	C	T
1	93783260	S1_93783260	A	G
1	93994155	S1_93994155	C	G
1	93994408	S1_93994408	G	-
1	93994458	S1_93994458	-	T
1	94050836	S1_94050836	T	C
1	94050838	S1_94050838	C	G
1	94050839	S1_94050839	A	G
1	94050849	S1_94050849	T	G
1	94067669	S1_94067669	C	T
1	94067685	S1_94067685	C	T
1	94067737	S1_94067737	G	A
1	94142292	S1_94142292	-	C
1	94142306	S1_94142306	A	-
1	94148112	S1_94148112	A	G
1	94186001	S1_94186001	T	A
1	94229135	S1_94229135	C	A
1	94229246	S1_94229246	A	C
1	94261697	S1_94261697	G	C
1	94315592	S1_94315592	C	T
1	94324994	S1_94324994	C	T
1	94338548	S1_94338548	A	G
1	94338574	S1_94338574	T	C
1	94338575	S1_94338575	G	A
1	94386937	S1_94386937	C	T
1	94402606	S1_94402606	T	C
1	94463374	S1_94463374	A	C
1	94463442	S1_94463442	A	C
1	94578966	S1_94578966	T	C
1	94579152	S1_94579152	T	C
1	94608467	S1_94608467	-	T
1	94608517	S1_94608517	A	-
1	94682182	S1_94682182	G	C
1	94682194	S1_94682194	G	A
1	94682233	S1_94682233	G	T
1	94694415	S1_94694415	G	A
1	94700747	S1_94700747	C	A
1	94700752	S1_94700752	C	A
1	94819374	S1_94819374	A	C
1	94823577	S1_94823577	A	G
1	94823821	S1_94823821	G	A
1	94881884	S1_94881884	A	G
1	94882031	S1_94882031	A	G
1	94882043	S1_94882043	A	G
1	94882063	S1_94882063	T	C
1	94886314	S1_94886314	T	C
1	94941578	S1_94941578	-	G
1	94941584	S1_94941584	C	-
1	94965554	S1_94965554	A	C
1	94976217	S1_94976217	A	C
1	94976226	S1_94976226	A	C
1	94976237	S1_94976237	T	G
1	94976241	S1_94976241	G	A
1	94987819	S1_94987819	G	A
[truncated: 46,295 more rows]
